# Supplementary material for: Comparison of Three Lateral Flow Immunoassay Formats for the Detection of Antibodies against the SARS-CoV-2 Antigen
Source: Biosensors (Basel). 2023 Jul 20;13(7):750. doi: 10.3390/bios13070750 (PMC10376990; doi:10.3390/bios13070750)
Supplement: Supplementary file 1 [file biosensors-13-00750-s001.zip]

Archive with 1 entries (1 files):
- biosensors-2468344-supplementary.pdf
